# Supplementary material for: Comparing the Phenylalanine/Tyrosine Pathway and Related Factors between Keratopathy and No-Keratopathy Groups as Well as between Genders in Alkaptonuria during Nitisinone Treatment
Source: Metabolites. 2022 Aug 22;12(8):772. doi: 10.3390/metabo12080772 (PMC9416442; doi:10.3390/metabo12080772)
Supplement: Supplementary file 1 [file metabolites-12-00772-s001.zip]

Archive with 1 entries (1 files):
- metabolites-1826743-supplementary.pdf
